# Supplementary material for: Human–Animal Bond Generated in a Brief Animal-Assisted Therapy Intervention in Adolescents with Mental Health Disorders
Source: Animals (Basel). 2023 Jan 20;13(3):358. doi: 10.3390/ani13030358 (PMC9913319; doi:10.3390/ani13030358)
Supplement: Supplementary file 1 [file animals-13-00358-s001.zip]

Archive with 1 entries (1 files):
- animals-2139846-supplementary.pdf
